# Supplementary material for: Development of a prognostic model for hepatocellular carcinoma based on microvascular invasion characteristic genes by spatial transcriptomics sequencing
Source: Front Immunol. 2025 Feb 20;16:1529569. doi: 10.3389/fimmu.2025.1529569 (PMC11882567; doi:10.3389/fimmu.2025.1529569)
Supplement: Supplementary file 3 [file Table1.xlsx]

## Sheet: Sheet1
Table S1. Primers of genes in this research for qRT‐PCR
Gene	Forward(5'-3')	Reverse(5'-3')
ACTB	TTCTACAATGAGCTGCGTG	CTCAAACATGATCTGGGTC
CANX	CCAAGGTTACTTACAAAGCTCCA	GGCCCGAGACATCAACACA
GPX2	TCATTGCCAAGTCCTTCTAT	TGTTCAGGATCTCCTCATTC
SLPI	GAGATGTTGTCCTGACACTTGTG	AGGCTTCCTCCTTGTTGGGT
CFL1	TACGCCACCTTTGTCAAGATG	CCTTGGAGCTGGCATAAATCAT
PIGO	CTTCCTGCTCACCCGTTTG	CAACCCGCGAAAATCGGGA
DCN	CAGTGTTCTGATTTGGGTCT	CCATCTTTGATTTCGGTTAT
CARHSP1	CCCCGTCTACAAAGGAGTCTG	GGGTGGGATGGAGCACATTT
