# Supplementary material for: Development of a prognostic model for hepatocellular carcinoma based on microvascular invasion characteristic genes by spatial transcriptomics sequencing
Source: Front Immunol. 2025 Feb 20;16:1529569. doi: 10.3389/fimmu.2025.1529569 (PMC11882567; doi:10.3389/fimmu.2025.1529569)
Supplement: Supplementary file 4 [file Table2.xlsx]

## Sheet: Sheet1
Table S2. Clinical and Pathological Data of Each Patient
Patient ID	Sex	Age	Alcohol	HBV	Histology Type	MVI	Tumor number	Tumor stage	BCLC stage	Tumor size	Child-Pugh grade	Cirrhosis	Preoperative serum ALB（g/L）	Preoperative AST level (U/L)	Preoperative ALT level (U/L)
229279	M	66	No	No	Trabecular type	M2	1	III	A	7*5 cm	A	No	43.7	23	24
196360	M	73	No	No	Trabecular type	M2	1	III	A	6.5*4 cm	A	Yes	38.8	36	29
229588	M	62	No	Yes	Trabecular type	M1	1	III	A	3.4*2.2 cm	A	No	45.6	20	20
230269	M	43	No	Yes	Trabecular type	M1	1	III	A	5.5*3 cm	A	Yes	43.2	26	30
230415	M	40	alcohol	No	Trabecular type	M0	1	III	A	3*3 cm	A	Yes	42	54	33
230499	M	60	alcohol	Yes	Trabecular type	M0	1	III	A	2*1.9 cm	A	No	46.1	15	16
230590	F	75	No	No	Trabecular type	M1	1	III	A	4.8*4 cm	A	Yes	42.1	6	14
230700	M	53	No	Yes	Trabecular type	M1	1	III	A	2.8*3 cm	A	No	45.2	11	11
233151	M	48	No	No	Sclerosing type	M0	1	III	A	3.8*6.4 cm	A	No	40.4	23	25
233387	M	48	No	Yes	Trabecular type	M0	1	III	A	2.1*1.5 cm	A	Yes	43	41	32
233322	M	65	No	No	Trabecular type	M2	1	III	A	7*6.5 cm	A	No	48.2	42	53
233473	M	56	No	Yes	Trabecular type	M2	1	III	A	6.5*8.5 cm	A	Yes	40.8	19	24
233433	M	55	No	No	Trabecular type	M0	1	III	A	4*4.3 cm	A	No	41.6	45	23
222473	M	66	No	Yes	Trabecular type	M0	1	III	A	8.5*6.5 cm	A	No	47.4	25	21
233564	M	55	No	No	Sclerosing type	M2	1	III	A	9.6*6 cm	A	No	40.2	7	17
233664	M	60	No	Yes	Sclerosing type	M0	1	III	A	8*6.4 cm	A	No	50.3	33	11
070671	M	65	No	No	Sclerosing type	M0	1	III	A	6.4*4 cm	A	Yes	40.1	22	18
234204	M	50	No	No	Sclerosing type	M2	1	III	A	6.5*4 cm	A	Yes	40.4	24	26
143918	M	69	No	Yes	Sclerosing type	M1	1	III	A	2.2*2 cm	A	No	39.6	10	18
234275	M	72	No	Yes	Sclerosing type	M0	1	III	A	7.5*6.4 cm	A	No	42	23	28
234407	F	71	No	Yes	Sclerosing type	M0	1	III	A	10.4*9 cm	A	No	39.4	25	103
234509	M	58	No	No	Sclerosing type	M0	1	III	A	4*6.4 cm	A	No	43.1	119	75
234374	F	62	No	Yes	Sclerosing type	M0	1	III	A	3.5*3 cm	A	Yes	40.2	12	20
234548	M	55	No	No	Sclerosing type	M2	1	III	A	4.5*3.2 cm	A	Yes	40.6	68	47
234467	M	70	alcohol	No	Sclerosing type	M0	1	III	A	10.4*9.5 cm	A	No	42.2	25	29
