# Supplementary material for: Development of a prognostic model for hepatocellular carcinoma based on microvascular invasion characteristic genes by spatial transcriptomics sequencing
Source: Front Immunol. 2025 Feb 20;16:1529569. doi: 10.3389/fimmu.2025.1529569 (PMC11882567; doi:10.3389/fimmu.2025.1529569)
Supplement: Supplementary file 5 [file Table3.xlsx]

## Sheet: Sheet1
Table S3. Sample Spatial Transcriptomics Sequencing Data Summary
Sample	Number of Spots Under Tissue	Median Genes per Spot	Number of Reads	Valid Barcodes	Valid UMIs	Mean Reads per Spot	Reads Mapped to Genome	Fraction Reads in Spots Under Tissue	Total Genes Detected	Median UMI Counts per Spot
P1_M0	3224	3496	476192675	0.97	0.999	147702	0.969	0.906	24668	12858
P2_M0	3481	4458	600936108	0.971	0.999	172633	0.972	0.924	24937	20786
P3_M1	2981	4073	462701808	0.972	1	155217	0.965	0.932	23756	20717
P4_M2	3860	3276	420591342	0.973	0.999	108961	0.95	0.915	24374	10098
Abbreviations: UMI, Unique Molecular Identifier.
