# Supplementary material for: Development of a prognostic model for hepatocellular carcinoma based on microvascular invasion characteristic genes by spatial transcriptomics sequencing
Source: Front Immunol. 2025 Feb 20;16:1529569. doi: 10.3389/fimmu.2025.1529569 (PMC11882567; doi:10.3389/fimmu.2025.1529569)
Supplement: Supplementary file 6 [file Table4.xlsx]

## Sheet: Sheet1
Table S4. Training and Validation Cohorts
Data Type	Database	Dataset	HCC sample number	early-stage HCC sample number	prognosis information
Training cohort	TCGA	TCGA-LIHC	371	171	yes
Validation cohort	GEO	GSE14520	225	93	yes
Validation cohort	GEO	GSE76427	115	74	yes
Training cohort	ICGC	LIRI-JP	240	-	yes
