# Supplementary material for: Development of a prognostic model for hepatocellular carcinoma based on microvascular invasion characteristic genes by spatial transcriptomics sequencing
Source: Front Immunol. 2025 Feb 20;16:1529569. doi: 10.3389/fimmu.2025.1529569 (PMC11882567; doi:10.3389/fimmu.2025.1529569)
Supplement: Supplementary file 7 [file Table5.xlsx]

## Sheet: Sheet1
Table S5. Sample Single-nuclei RNA Sequencing Data Summary
Sample	Estimated Number of Cells	Median Genes per Cell	Number of Reads	Valid Barcodes	Valid UMIs	Mean Reads per Spot	Reads Mapped to Genome	Fraction Reads in Cells	Total Genes Detected	Median UMI Counts per Cell
P1_M0	11516	2097	492602545	0.97	1	42775	0.846	0.74	30791	3439
P2_M0	13984	2130	456879424	0.967	1	32672	0.933	0.804	31802	3846
P3_M1	11498	2733	527844491	0.967	99.9	45908	0.912	0.815	30820	6014
P4_M2	14110	2852	560770845	0.968	0.999	39743	0.925	0.836	31401	6351
P5_M2	14528	2422	532181130	0.966	0.999	36631	0.94	0.809	31723	4748
Abbreviations: UMI, Unique Molecular Identifier.
